# Supplementary material for: Reversible Upregulation of the Senescence-Associated Beta-Galactosidase Marker Induced by Cell Detachment in Cancer Cells
Source: Cells. 2025 Oct 24;14(21):1667. doi: 10.3390/cells14211667 (PMC12609888; doi:10.3390/cells14211667)
Supplement: Supplementary file 1 [file cells-14-01667-s001.zip]

Archive with 1 entries (1 files):
- cells-3796797-supplementary.pdf
